# Supplementary material for: High-Intensity Focused Ultrasound Increases Facial Adipogenesis in a Swine Model via Modulation of Adipose-Derived Stem Cell Cilia
Source: Int J Mol Sci. 2024 Jul 12;25(14):7648. doi: 10.3390/ijms25147648 (PMC11277104; doi:10.3390/ijms25147648)
Supplement: Supplementary file 1 [file ijms-25-07648-s001.zip]

Archive with 1 entries (1 files):
- ijms-3095142-supplementary.pdf
